# Supplementary material for: The Oxoglutarate Binding Site and Regulatory Mechanism Are Conserved in Ammonium Transporter Inhibitors GlnKs from Methanococcales
Source: Int J Mol Sci. 2021 Aug 11;22(16):8631. doi: 10.3390/ijms22168631 (PMC8395244; doi:10.3390/ijms22168631)
Supplement: Supplementary file 1 [file ijms-22-08631-s001.zip]

Archive with 1 entries (1 files):
- ijms-1322057-supplementary.pdf
